# Supplementary material for: SOX9 suppresses colon cancer via inhibiting epithelial-mesenchymal transition and SOX2 induction
Source: J Clin Invest. 2025 Apr 3;135(11):e184115. doi: 10.1172/JCI184115 (PMC12126244; doi:10.1172/JCI184115)
Supplement: Supporting data values [file jci-135-184115-s239.xlsx]

## Sheet: Fig 2E
Number of invasive foci per mouse (A: n = 9; AShet: n = 6; AS: n = 13)
A	AShet	AS
1	1	6
0	0	3
1	0	8
0	0	7
0	0	5
0	0	2
0		2
0		2
0		7
		1
		4
		2
		4

## Sheet: Fig 3B
BrdU positive cells per crypt				Mean of BrdU positive cells per crypt for each mouse
Cont	S			Cont (n=5)	S (n=6)
9	40			8.51852	25.4375
2	45			10.8077	17.5333
11	28			9.23077	17.9333
20	27			9.81356	18.0476
8	24			13.2812	14.4483
7	24				18.9583
9	15
12	9
8	25
9	27
9	20
6	21
12	29
9	18
7	29
5	26
8
10	14
8	15
11	16
5	19
5	46
7	22
10	28
8	19
8	11
7	16
	9
12	7
8	9
11	7
9	25
11
13	19
9	14
10	13
17	23
11	21
12	16
13	17
20	9
9	12
15	23
4	16
8	12
13	24
9	25
11	25
8
10	19
10	9
10	7
9	26
9	21
	17
16	12
16	19
14	25
10	33
14	15
11	14
10	21
9	11
8	19
4	29
8	21
12	15
3	12
6	15
8	19
7
6	8
14	15
5	8
12	11
4	12
6	10
8	10
8	20
14	8
7	8
	12
7	17
10	27
9	21
3	16
10	20
8	14
12	19
13	17
6	14
12	15
6	12
8	12
11	10
11	13
10	10
8	25
5	15
9	20
8
11	19
9	18
7	13
7	19
8	33
10	7
14	15
8	19
13	9
20	12
14	23
8	10
10	12
14	22
13	11
9	21
8	44
6	23
9	14
15	21
11	32
14	23
7	18
13	17
11
5
7
12
10
10
9
7
7
9
6
6
10
9
21
16
6
7
8
6
9
7
13
7
19
19
17
26
17
17
17
19
16
15
14
16
21
6
12
12
21
11
11
10
12
7
12
15

## Sheet: Fig 3C
Crypt length (mm)			Mean of crypt length (mm) for each mouse
Cont	S		Cont (n=5)	S (n=7)
148.98	226.93		153.923	193.921
150.6	126.81		175.91	177.327
186.44	184.28		156.239	185.28
157.03	258.28		124.105	247.728
167.69	195.24		136.584	189.403
175.37	186.57			185.751
170.84	237.94			168.681
176.14	209.15
173.83	185.5
154.46	243.66
147.23	217.43
172.44	144.45
157.73	145.48
155.79	158.28
188.3	132.53
120.59	149.22
135.34	240.76
132.44	246.45
183.44	191.2
132.28	198.25
134.56
130.55	187.44
112.61	177.92
129.46	171.19
	183.17
190.47	186.04
183.64	236.16
202.89	146.9
190.44	175.83
213.11	201.09
193.85	150.56
188.31	203.94
167.25	161.69
170.05	182.19
197.09	141.29
127.87	176.91
188.61	178.36
182.4	185.31
141.29	172.41
175.12	150.82
181.85
166.93	156.74
178.23	180.1
175.41	248.53
176.61	197.1
170.16	193.59
178.16	189.66
165.97	173.4
151.16	192.21
159	169.57
170.16	175.68
181.56	180.52
184.86	167.36
175.07	184.18
149.79
	208.06
123.58	240.39
162.46	250.43
149.29	312.35
171.76	292.58
154.04	300.08
143.72	277.12
122.19	236.64
136.85	300.4
156.13	140.63
177.77	224.96
181.36	189.1
165.58
169.19	198.18
173.93	166.48
167.39	168.34
190.85	192.28
109.97	193.13
	200.46
97.85	199.59
119.56	192.93
113.23	168.36
102.06	184.41
100.1	180.07
137.34	211.16
101.27	193.94
116.05	203.72
123.91	188
135.93
140.24	153.42
140.9	163.43
128.55	189.52
134.34	150.08
135.55	190.11
135.93	171.81
121.83	174.89
141.55	155.56
131.81	176.61
	164.99
114.2	152.3
127.41	188.57
132.67	167.57
128.15	170.73
162.12	179.9
122.7	198.6
153.71	192.16
144.63	204.57
135.29	179.66
138.11	162.79
128.96	152.23
132.46	146.96
158.25	148.57
132.12	126.14
144.5	152.91
139.22	164.59
129.3	156.71
119.71	174.74
147.99	181.63
140.18
	147
	172.44
	166.38
	168.47
	171.8
	163.65
	170.31
	184.56
	227.89
	235.2
	177.71
	192.59
	217.86
	197.25
	193.15

## Sheet: Fig 3E
Percent of BrdU positive cells per mouse
Cont	A	AS
10.7211	15.5211	14.2059
13.03	16.6875	13.76
	20.77	8.573
	24.13	19.95
	20.92	13.22

## Sheet: Fig 3G
Percent of TUNEL positive cells per mouse
Cont	S	A	AS
2.22485	0.9833	3.39966	1.235
1.7	0.8665	3.72268	1.6436
2.765	1.27	5.02999	3.09497
2.712	1.13796	6.73122	1.63491
3.699	0.7166	2.706	1.464
0.4798	0.8222
1.522	0.8136
2.029	0.9362

## Sheet: Fig 4A
Relative Sox9 gene expression (normalized to b-actin) in mouse colon tissues
Cont	S	A	AS
10.9922	6.61464	110	10.9614
17.1652	14.1273	87.7795	6.03671
20.2432	16.2911	124.26	6.1916
28.1256	7.21757	82.2824	8.03285
Relative Sox9 gene expression (normalized to b-actin) in mouse colon organoids
A	AS
154.902	0.397565
130.27	3.25388
185.962	1.07331
	0.130219

## Sheet: Fig 4B
PC1	PC2	group	condition	type	name
-24.3636	-8.46276	Aff:APC	A	APC	Aff_1
-24.1975	-12.0783	Aff:APC	A	APC	Aff_2
-33.2333	-15.5026	Aff:APC	A	APC	Aff_3
-22.7825	-7.02336	Aff:APC	A	APC	Aff_4
-28.1873	-8.42739	Aff:APC	A	APC	Aff_5
-21.1774	-7.20539	Aff:APC	A	APC	Aff_6
-34.5146	23.2332	Aff.Sff:APC	AS	APC	Aff.Sff_1
-30.5033	19.066	Aff.Sff:APC	AS	APC	Aff.Sff_2
-35.6145	16.1101	Aff.Sff:APC	AS	APC	Aff.Sff_3
-31.9284	22.6991	Aff.Sff:APC	AS	APC	Aff.Sff_4
-25.034	14.2535	Aff.Sff:APC	AS	APC	Aff.Sff_5
-40.9006	19.692	Aff.Sff:APC	AS	APC	Aff.Sff_6
-17.7398	-3.56785	Aff.Sfw:APC	AShet	APC	Aff.Sfw_1
-24.4336	-13.0342	Aff.Sfw:APC	AShet	APC	Aff.Sfw_2
-25.9805	-15.6003	Aff.Sfw:APC	AShet	APC	Aff.Sfw_3
-27.1223	-6.85809	Aff.Sfw:APC	AShet	APC	Aff.Sfw_4
-20.7905	-7.73647	Aff.Sfw:APC	AShet	APC	Aff.Sfw_5
-23.7295	-13.243	Aff.Sfw:APC	AShet	APC	Aff.Sfw_6
-30.7166	-9.76519	Aff.Sfw:APC	AShet	APC	Aff.Sfw_7
39.8763	0.643998	Control:APC	Cont	APC	Control_1
38.5689	-0.451642	Control:APC	Cont	APC	Control_2
41.692	5.43032	Control:APC	Cont	APC	Control_3
47.5186	-3.9472	Control:APC	Cont	APC	Control_4
47.0442	-3.75903	Control:APC	Cont	APC	Control_5
46.7427	-1.28554	Control:APC	Cont	APC	Control_6
42.5746	0.821468	Sff:APC	S	APC	Sff_1
44.915	-0.532733	Sff:APC	S	APC	Sff_2
44.0978	-5.74008	Sff:APC	S	APC	Sff_3
43.5092	4.97754	Sff:APC	S	APC	Sff_4
43.0926	6.69989	Sff:APC	S	APC	Sff_5
43.3179	10.5939	Sff:APC	S	APC	Sff_6

## Sheet: Fig 4C
1.5-fold up-regulated genes					1.5-fold down-regulated genes
AS_vs_A (Tissue)	AS_vs_A (Organoid)	S_vs_Cont (Tissue)			AS_vs_A (Tissue)	AS_vs_A (Organoid)	S_vs_Cont (Tissue)
SCML2	SCML2	APOH			WNT3	AXIN2	SCML2
NGFR	TBX4	ITGA5			SLFN12	CCND2	GCG
NALCN	NGFR	S100A6			TSPAN32	TSPAN32	TSPAN33
BTBD17	WNT3	COL1A1			SCPEP1	CKMT1B	PRLR
MID2	NALCN	AIF1L			ITGB2	EGFL6	ASCL2
CLEC10A	BTBD17	FOXN1			TPD52L1	SOX9	MYT1
ARVCF	MID2	HSF2BP			REM1	MYO18A	PKD2L2
EGFL6	CDH4	SCIN			SOX9	ICOSLG	GSDMA
ITGA5	ALOX12	APOC2			CD52	SLC5A5	PYY
BTN1A1	CTTNBP2	FKBP11			KCNN3	GNB1L	KPNA2
ZNF512B	GALNT1	FOSB			CA4	SLC7A7	PNPO
HOXA10	ITGA5	CCL24			VPREB3	LGALS13	PKIB
HOXA4	SEZ6	HSPB1			S100A4	OAS1	NTS
SLC26A3	ABHD15	HSPB7			CFP	SEMA6B	RFX6
COL18A1	BTN1A1	FHL2			CKB	CKB	CABCOCO1
TULP3	CA4	OPTC			ITGB7	ITGB7	SGK1
MNX1	ZNF512B	STC1			MEOX1	DLX3	PBLD
DSG4	HOXA4	IL17RB			ACAP1	NRIP2	LGR5
GRIA3	S100A4	RARB			HOXC8	ERGIC1	WIF1
SIPA1L2	EPN2	ETV4			GRAMD2B	TCEA3	CEP112
SRPK3	PCBP3	SLC2A4			CLDN15	DDT	SLC6A4
TMEM25	MXD1	ABCA5			IL16	CLDN15	CACNB1
PEG3	GRAMD1A	ETNPPL			TSPAN33	IL16	CHGA
CD320	FNDC5	ROS1			AIF1L	TSPAN33	SLC25A29
PON1	PAX9	IGF1			CD3G	AIF1L	SLC6A19
SHH	TULP3	C19orf71			NR1H3	UGP2	TERT
PRKD1	MNX1	STC2			SPI1	ESAM	PDE8B
GNMT	STK38L	IL13			DEF6	LTBP2	ADCY8
DLGAP1	RIN2	PDLIM4			LCP2	HSF2BP	FGF12
FAM162A	FOLH1	NIPAL4			PLIN4	CELF2	CXCL13
GSTM3	LRP3	ADCY1			APOE	PPM1J	SULT1C2
GSTM2	FOLR1	P2RX1			PRKAR2B	RHOC	HLA-DOA
CLCN5	KCNH6	TEKT1			EBI3	PPARD	EPB41L4A
HIF3A	NFIX	CORO6			CA11	DEF6	HOGA1
TBCCD1	SIPA1L2	TRIM9			PLAG1	METRN	CCL20
ABCA13	FOXN1	SERPINA3			HCK	JAG2	RGS16
PGF	NCAN	CXCL14			CD79A	ARRDC2	LMX1A
CCL24	SHH	PLAU			ST8SIA6	TBC1D8	CHGB
PAX3	PRKD1	OGDHL			CYP4F3	SULT2B1	SLC27A2
HSPB1	EPDR1	RGCC			CALB2	FKBP11	AADAC
SLC1A2	CD36	PDZD2			EFNB3	FCGRT	SI
SLC2A9	PRKAR2B	ATP12A			ANGPTL2	BICD1	HMGCS2
DNAH2	EFNA2	FZD6			IL12B	PRODH	EFNA3
IL5RA	CA11	RETNLB			PDE1C	NQO1	CD1D
POR	DLL3	B3GNT5			SPIC	CDIP1	PADI2
CYP2A6	FOSB	ST3GAL6			SST	ANGPTL2	RIMBP2
ATP4A	HAS1	FETUB			COL26A1	PAX2	TMEM116
NR1I3	DNASE2	PRL			NKG7	HIF3A	CCR9
RCN1	MMD	MASP1			AQP1	COL26A1	CYP2W1
PDC	SSBP2	CBR3			LY9	NDRG2	FAR2
HSPB7	GSTM3	KRT18			ADGRE1	ARHGEF40	CLEC2D
NEURL1	GSTM2	FHL1			GRAP	CHN2	AQP8
PDK1	GSTM1	GNB3			RASA4B	GHRHR	HSD17B14
IHH	ETV1	MMP25			CD44	AQP1	NR2E3
SLC5A6	KIFC2	CLPS			FGFR4	CNN2	UGT8
TPH2	PDE1C	GRP			CADM3	GRAP	DPYD
TTC25	TBCCD1	MAPK4			IL27RA	NES	B3GALT2
HAP1	CTSE	IL17B			ADCY9	CCN4	NEUROD1
ATP1A4	SGCE	GLDC			MEF2C	MAN2B1	DIO1
CASQ1	ABCA13	SLC1A1			MRVI1	FGFR4	PIM3
DENND2C	HDAC9	GK			CD247	CASP14	SLC18A1
MC5R	LY9	PNLIPRP2			TNFSF14	NID1	VNN1
DIO2	CD244	SLC16A3			TRPV1	MRVI1	SLC16A9
CPT1C	PAX3	SLC15A1			EPHB3	TNFSF14	TLCD2
HMGCLL1	CRABP2	GSTA5			HTRA1	GATA6	MARCHF4
CERS4	HSPB1	SLC9A4			CBFA2T3	ZBTB32	NCOA7
TLE1	SYT5	IL1RL1			RUNX1T1	UPK1A	TPH1
RBFOX1	SLC1A3	FN1			SNAI3	EPHA2	BMF
TBX1	IGF1R	DES			SULF2	SNAI3	GBP2
SYN2	FCER2	NMUR1			SPIB	B4GALNT1	BTNL9
TEX15	ATP4A	CD55			FUT1	KRT23	DNAH7
G0S2	INSRR	C4BPA			POU2F2	SULF2	MEIS3
POU6F1	SNX6	CSRP1			HTR3B	FHL2	ZNF239
SLC3A2	KIT	CHIT1			DERL3	GNAT2	TRIM46
PIFO	TRH	SPTA1			GNAT2	ASCL2	GREB1L
MYT1	CTNS	STXBP1			CCL8	LPO	ADAMTSL5
FADS1	TRPV1	GFI1B			TRPM5	OTOG	C8orf58
WNT2	RCN1	NR4A2			ASCL2	PLA2G12B	ABCA6
ETV5	HTRA1	GPD2			LPO	MCU	ASXL3
IGF2BP1	FAM131C	CHAC1			NUAK2	HYAL1	CLEC9A
ST3GAL1	SUSD2	GFRA4			KIF19	SPACA7	NEXMIF
KLHL3	GGTLC2	PRND			HYAL1	ACAA1	AGMO
KIF1A	FBLN1	SLC7A11			TNFRSF13B	CFAP161	SSTR5
ALX3	ADAMTS4	TRPC4			APOL3	CRYBG2	GPR119
ADAM28	BBS1	SUCNR1			MCOLN2	UBXN11	TTN
NAF1	CRYBA2	CASQ2			SLC5A1	MLKL	BTLA
ENTPD2	RUNDC3A	SLC6A17			FSD1	B4GALNT2	FEV
PTGDS	RUNX1T1	COL11A1			STEAP4	CARD14	CES2
FAM163A	PKNOX1	CYP2U1			PHOX2B	GLIS2	UNC93A
MOCS2	P3H4	PLA2G12A			PODNL1	CEACAM16	CES1
STEAP1B	DDAH2	DDAH1			IGLON5	GALNS	RPGRIP1
STEAP2	CASQ1	CCN1			TNFAIP8L2	ENTPD2	PYROXD2
ARNT2	TGFBR1	CLCA1			TRPV4	CLIC3	CYP2D6
CD5L	DIO2	ODF2L			CAMTA1	SASH1	INSM1
FAM184B	ID3	TNC			CYP2J2	GATA3	B3GNT6
CAMK1G	FZD3	SPINK4			SLAMF6	GATA5	ADH1A
HSD11B1	FGFRL1	DAB1			CYBB	IL17RB	CERKL
SYT14	CLSTN3	ST3GAL3			PCOLCE2	CHDH	GAL3ST2
PLS3	SPIB	PLA2G2F			CD48	STK32C
LAMP2	CERS4	GNAT3			GZMB	LONRF3
TMPRSS6	TLE1	HCRTR1			ITGA2	PHF21B
MATN4	RELT	SLC30A2			LPL	MATN4
RBPJL	MGST1	SH3BGRL3			GATA3	SLPI
ALDOC	RBFOX1	NMU			GATA5	CNTNAP1
PIPOX	TRPM2	AKR1B10			FCRL2	TNS4
WFDC2	SYN2	GXYLT2			FCGR1A	WSB1
MMP9	NAV1	TUBA8			NCF1	HNF4G
B4GALT5	TEX15	SCNN1A			IL17RB	ADA
DNAH11	G0S2	LILRA6			CHDH	AFMID
DUSP14	TFCP2	SYNM			COL20A1	ETV4
TADA2A	POU6F1	CALCB			CD274	PLTP
CPSF4L	NUAK2	ZP2			PDCD1LG2	MYO1C
ABCA5	KIF19	MRGPRF			PHF21B	SGK2
MB	RNF112	IL13RA2			SULF1	HNF4A
CSF2	PIFO	GRPR			IL13RA1	BAIAP2L2
ALOX15	PROX1	F7			TNS4	PMP22
ALDH3A1	MYT1	PROZ			RHBDL3	KPNA2
SCRN1	FADS1	CD209			PLTP	ABI3
GDPD2	VIPR2	DUSP4			EYA2	SHROOM1
SEC14L4	FSD1	PLAT			CYTH4	MAPT
RAB4A	BNIP2	ANK1			IKZF3	MMP20
PDK4	STEAP4	ACTA1			KPNA2	MMP7
L3HYPDH	ADGRL1	CAPN9			ABI3	ACSL1
SYNE4	ETV5	ME1			MAPT	SFRP5
PLAGL1	ZBTB47	PTGS2			TRPV2	WWC1
WASF1	ALDH1A2	TRIB3			MMP7	SULT4A1
SLC16A10	LY6G6E	ANK2			OTOP3	MB
REV3L	CLIP3	AFAP1L1			IRF1	ARRB1
FAM162B	STRIP1	CNTNAP3B			CXCL16	TM4SF5
ARID5B	KIF1A	TMPRSS7			CCL15-CCL14	CXCL16
KITLG	ALX3	C15orf48			RAB3D	CCL15-CCL14
SGK1	HOXA2	PRSS35			NOXO1	SCN1B
ENPP3	ADAM28	ASPRV1			FFAR3	LHX9
RFX4	DLL1	TPSB2			CYB561	RPS6KL1
ASCL1	TPPP3	PLA2G4C			RGS17	NOXO1
IGF1	CASD1	RXFP1			SLC6A15	GDPD2
MACROH2A2	ABCA1	LOXL2			CABCOCO1	MICAL1
NPFFR1	PCOLCE2	CREB3L3			MYB	DCBLD1
PALD1	CD83	EGLN3			TMCC3	ROS1
LRIG3	AGER	FAM124A			SLC5A8	POC1B
GABRP	LPL	RIMS4			TACR2	CCN2
GRB10	ZNF318	STAB2			PLEK	IFNGR1
LYZ	TTBK1	KRT17			LGR5	VNN3
COL6A2	ARNT2	SLC17A2			DOCK2	TIMP3
ADARB1	TNR	MEGF11			SLC36A2	HKDC1
CFAP410	FAM184B	CLCA2			LYRM7	PCBD1
CHAC2	WNT11	FER1L6			ITK	PELI1
CCNG1	CELSR1	DENND11			HAVCR2	LGR5
FGF22	FLI1	KRT80			FAM71B	PTPRR
ACSL6	CAMK1G	RIMS2			MYO1G	PTPRB
SLC22A4	HSD11B1	NMUR2			AGR2	STK10
NEFH	SYT14	SERPINE1			MMP28	FSTL3
NIPAL4	SERTAD4	P3H2			ATP2A3	CCNG1
IGFBP3	CD46	PCP4L1			SPNS3	HCN2
IGFBP1	CD34	RGS4			SLC13A5	LTC4S
ADCY1	PDCD1LG2	CDH26			NOS2	HORMAD2
CFAP36	LAMP2	TTC36			CPD	CASTOR1
ATP6V1C2	SULF1	XKR5			PIK3R5	SMTN
NRCAM	TMPRSS6	RANBP17			KRT36	NPC1L1
TRIB2	GSDMA	S100G			GFAP	EFEMP1
ABCA8	PYY	CLEC10A			MAP3K14	MYL7
PXDN	C1QTNF1	BICDL1			COCH	ATXN7L1
RASL10B	PIPOX	CSDC2			RAB15	ROCK2
GALK1	RARB	PNLIPRP1			ASB2	LPIN1
ASPA	RAB11FIP4	BAG2			FOS	APOB
TEKT1	CD40	NOTUM			WARS1	FKBP1B
WSCD1	ZNF334	CAPN13			GPR137B	ACE
CORO6	ELMO2	TNIP3			AOAH	CEP112
NXN	EYA2	PCSK9			SLC17A4	ITGB4
DOC2B	GDAP1L1	GPR20			SCGN	TRIM47
DLX4	CADPS2	INSIG1			IRF4	CAMKK1
ALOXE3	CYTH4	NPAS4			SUSD3	RFLNB
SGPP1	RAC3	POLR2K			OGN	ABCC3
PYGL	MFNG	CHRM3			LY86	SPATA20
SERPINA3	ANXA6	PEBP1			SLC28A3	KRT36
ATP6V1D	CUEDC1	FAM221A			DAPK1	MAP3K14
DGLUCY	MYO1B	RNASE3			AHRR	AKAP5
PPP4R4	YPEL2	DLGAP2			HAPLN1	PRKCH
ESRRB	CHD3	KRTAP3-1			CKMT2	PLEK2
HHIPL1	SLC2A4	NCCRP1			CD180	DGLUCY
AMPH	DNAH11	DIRAS2			ARHGEF28	NET1
GCNT2	SPARC	CCR4			HEXB	TGFB3
MAK	IKZF1	BDNF			ACOX2	WARS1
SERPINB9	COPZ2	CTXN1			MAP3K1	AMN
ECI2	CPSF4L	SYT12			GPR65	EXOC3L4
PITX1	TNFSF12-TNFSF13	F2RL3			ANXA8L1	TNFAIP2
SLC25A48	ABCA5	SYNPO2			LCP1	TRIM27
LECT2	OTOP3	FBXL22			CLU	SLC17A4
IRX4	E2F2	ANKRD37			EPHX2	NXNL2
KCTD6	ALDH3A1	BMPR1B			HR	SERPINB9
SAMD8	SCRN1	CPVL			ACOD1	SLC25A48
THRB	SEC14L4	STUM			FYB1	DAPK1
LDB3	RAB4A	MIGA1			OXCT1	AHRR
NID2	ARID3A	NT5C1A			JPH4	HEXB
PLAU	AKT3	GSDMC			SEMA5A	IQGAP2
CCDC198	GLE1	CHST13			DCSTAMP	PDE8B
PPIF	L3HYPDH	CES1			OSR2	RASGRF2
OGDHL	LYST	PALLD			PARVG	PARP8
CHAT	SYNE4	ACTG2			NELL2	FAM107A
FGF9	AIG1	DEFA6			SLC38A4	ACOX2
ENOX1	SLC16A10	ANG			NCKAP1L	MAP3K1
SCARA5	FYN	LRRTM1			PDE1B	FST
NEFL	LAMA4	PLAC1			TNFRSF17	VDAC2
AJUBA	HEBP2	CRACR2A			CIITA	GLUD2
SLC7A8	SMPDL3A	SOX21			BCL6	CDHR1
SLC22A17	PKIB	OPCML			MEFV	SAMD4A
EFS	SLC6A15	SERPINB2			SLURP1	RNASE4
NPR3	SGK1	SYT10			ARC	SH3BP5
CTNND2	MYB	TNFRSF11B			CD96	ARHGEF3
SLC45A2	ARG1	RAB44			BOC	CRYL1
RAI14	ENPP3	INSYN1			TMEM45A	LATS2
ANKH	MOXD1	XKR9			SERPIND1	DIAPH3
FZD6	NTN4	ACTC1			POPDC2	EPHX2
KCNV1	SOCS2	FLNC			ITGB5	TRIM35
LRRC6	NUAK1	H4C12			HCLS1	BORA
WNT7B	RFX4	MPZL3			CHODL	HR
FAM118A	BTBD11	ART5			CD86	OXCT1
C1QTNF6	ASCL1	KLF12			TEX49	ATP12A
CYP2D6	IGF1	TMEM254			FAIM2	CMBL
ADAMTS20	DRAM1	PGAP1			GPD1	NADK2
SEPTIN3	PALD1	GRAMD2A			SOAT2	SDC2
ENDOU	VSIR	SOX2			NAGPA	ANKH
COL2A1	SLC16A7	TRIM71			IVNS1ABP	RIDA
SHISA9	SLC1A4	TMEM182			CD4	OSR2
TP63	MEIS1	PEG10			ACHE	SYBU
TMEM44	GRB10	PLAC9			TRIP6	MTSS1
APOD	ADORA2A	CYP2D6			CLEC6A	COL14A1
LY6H	NAV3				TULP2	GTSE1
GPIHBP1	C19orf71				SLC22A1	DEPTOR
RHPN1	GLT8D2				NFKBIE	NAPRT
PSCA	ADARB1				TREM2	GSDMD
ACR	NSG2				KIF6	NECTIN3
RETNLB	ACSL6				QPCT	ATG3
MORC1	SLC22A4				NRXN1	CCDC80
MPV17L	GFPT2				RHOQ	GTPBP8
GBE1	ZNF354A				C3	DRD3
SPAG6	RNF130				PDIA2	ZBTB20
MAATS1	PDLIM4				SPDEF	ADGRG7
DGKG	HAVCR2				CLPS	IGSF11
AHSG	UPP1				ADAMTS10	NR1I2
FETUB	HUS1				MYO1F	ABCC5
KNG1	IGFBP3				COL11A2	MUC13
HRG	ADCY1				PSMB8	HCLS1
ROBO1	PIK3CG				TAP2	MYLK
MASP1	TSPAN13				MZB1	ILDR1
CSTA	CYRIA				C2	TEX49
ENAH	NRCAM				AIF1	DHH
SCN8A	RGS9				LTB	LIMA1
ABCC1	TRIB2				TNF	SCN8A
MSRB2	LRATD1				RAB27B	KRT18
FRS3	RNF144A				SEC11C	SOAT2
TMEM176A	MBOAT2				CIDEA	LRRC71
KCNK16	GRHL1				SETBP1	FHL1
C1QTNF12	EFR3B				SLC12A2	BSG
RPS6KA2	DNMT3A				CD74	GUCA2A
PDE10A	SNTG2				CSF1R	SLC22A3
THBS2	PXDN				RAB3IL1	SLC22A1
CLDN6	CACNG4				CD5	TNFRSF21
ADGRF4	ASPA				CD6	SLC29A1
VEGFA	ATP2A3				MS4A7	NFKBIE
RSPH9	WSCD1				MS4A4A	CLIC5
GLP1R	CORO6				MS4A6A	CPNE5
TFF2	NXN				LPXN	GLP1R
MYOM1	DOC2B				GNA14	TFF3
MAN2A1	ANKRD40				MS4A8	ARHGAP28
CYP1B1	DLG4				SLC15A3	GALNT14
NME4	MYH10				TNFRSF25	CRIM1
FKBP5	PIK3R5				HTR7	C3
BAMBI	KRT12				SLC25A45	NME4
TMEM178A	GALC				CABP4	PGAP6
DTNA	NPAS3				CTSW	PKDCC
TTC39C	TTC8				SLC1A1	CYP4F2
SPRY4	SPTB				LGALS12	MEP1B
MYOT	FUT8				PLAAT5	MYO7B
PPP2R2B	NIN				DNTT	AIF1
SPINK1	PYGL				MSR1	SLC4A9
LOX	BDKRB2				CXorf21	IMPA2
MAPK4	TRIM9				HABP2	CIDEA
MEGF10	RTN1				GFRA1	SLC27A6
CBLN2	LRRC9				HSPA12A	CDX1
MS4A2	CLMN				CD7	PDGFRB
MS4A10	RPS6KA5				CNNM1	CSF1R
ALDH1A1	LGMN				HEXA	FAM111A
ANKRD1	CHGA				DNASE1L3	TRPM6
GLDC	PPP4R4				ITGB8	MS4A8
DKK1	ACOT1				ADAM8	MS4A10
MINPP1	ESRRB				CHID1	EHD1
PAPSS2	VASH1				ZNF711	STAMBPL1
RCOR2	EVL				DACH2	FAS
SLIT1	HECW1				PFKFB4	ANKRD1
MAOA	GNG4				MYO3A	PCGF5
EFHC2	AMPH				TGM4	IL33
COL17A1	GPLD1				HK3	CHKA
VWA2	IRF4				IL17A	PITPNM1
HOGA1	NEDD9				SLC40A1	POLD4
ABCC2	CAP2				ICOS	CDK2AP2
CPN1	ID4				CD28	ACY3
FGD1	AOPEP				IL18R1	PAPSS2
ATP10A	CXCL14				STAT1	ACSL5
IL23A	GKAP1				TM4SF20	MAOA
DPYSL4	NKD2				CYP27A1	GK
IFITM1	TPPP				SLC11A1	SECTM1
FGF14	PCSK1				FN1	RAB40B
NPTX1	SRD5A1				SLC23A3	LOXL4
NAT1	MCTP1				SNORC	CNNM1
CNKSR2	LPCAT1				GPR35	SEMA4G
RPS6KA6	VCAN				PDCD1	HEXA
NMB	RAB3C				INPP5D	METTL7B
SLC28A1	RGS7BP				SERPINB8	MYO1A
IL6	THRB				HTR4	PAOX
CRISPLD1	LDB3				SERPINB11	FUOM
ST8SIA2	TXNDC16				STEAP3	ADAM8
PGM1	BMP4				PTPRC	CDHR5
HOMER2	PELI2				C4BPA	PIDD1
DHTKD1	CCDC198				PIGR	GUSB
PRKAR1B	CHAT				GPR37L1	ARHGEF9
SNCA	ANXA8L1				RASSF5	ALOX5
GRIA4	FGF9				CHIT1	ITIH5
SOX17	EXTL3				PPFIA4	XIAP
SNTG1	CACNA2D3				NCF2	MYO5B
MYBL1	WNT5A				SLAMF9	CASP12
EYA1	LCP1				XCL2	CASP1
ICA1L	TSC22D1				F5	SLC40A1
KHDRBS2	NEFL				SEC16B	IL18RAP
SLC9A4	ADAMDEC1				FCGR2C	IL1RL1
IL1R2	DMTN				TNFSF4	IL18R1
REV1	DOK2				IL2RA	IL1R2
CFC1B	RCBTB2				STXBP1	NABP1
PLCD4	EDNRB				GALNT5	CNGA3
OBSL1	SLC7A8				GBGT1	TM4SF20
SLC16A14	PDZD2				CYTIP	WNT10A
C2orf72	SLC22A17				TRAF1	CYP27A1
SERPINE2	EFS				CARD9	SLC23A3
CHRND	CARMIL3				ITGB6	C2orf72
EFHD1	SEMA5A				IL36A	EPHA4
TMEM163	CTNND2				ITGA4	ALPP
ACMSD	DNAH5				CYBRD1	NGEF
ARL8A	LRP12				ZNF385B	RAB17
NFASC	KHDRBS3				PAMR1	KLHL30
MIXL1	FBXO32				DUOXA2	SERPINB8
SMYD2	ADCY8				DLL4	SERPINB11
PTPN14	PPARA				SPEF1	GPR39
MARK1	NPTXR				CDC25B	C4BPA
MTARC1	PARVB				RASGRP1	PFKFB2
CFAP126	C1QTNF6				FERMT1	FCAMR
MEIG1	SHISA9				DUSP2	PIGR
CCDC3	TP63				FBLN7	GPR37L1
LYPD6B	MEFV				IL1B	RASSF5
PRKCQ	TMEM44				PKIA	CHIT1
GAD2	APOD				PCK1	NCF2
AK1	LY6H				ZBP1	NIBAN1
KCNJ3	LYNX1				NFATC2	SLAMF9
C9orf116	LYPD2				SALL4	F5
FCN1	SLURP1				SLA2	SEC16B
TTLL11	MAPK8IP2				SAMHD1	ALDH9A1
GRB14	RABL2A				SLC2A10	MRC1
LHX6	SHANK3				MECOM	CUBN
LHX3	MORC1				CCNA1	PTER
NEB	CD200				MME	PIP4K2A
GRIN1	CD200R1L				CD2	PLXDC2
PAX8	PLA2G10				CREB3L4	MINDY3
SLC25A12	B3GNT5				NUP210L	AK8
ABCB11	CRYBG3				NPY2R	ENG
SLC43A3	TMEM45A				ALPK1	GFI1B
CHRNA1	YPEL1				DKK2	C9orf116
ELF5	MAATS1				KCNQ5	CYTIP
FGF7	FSTL1				PTGFR	LAMC3
MAPK8IP1	ITGB5				IQGAP3	PHF19
SORD	PDIA5				SH2D2A	LHX6
FRMD5	DGKG				TLCD4-RWDD3	NOTCH1
MDK	C21orf91				BDH2	SAPCD2
F2	AHSG				TACR3	UAP1L1
FSIP1	FETUB				ADGRL2	GRIN1
GPCPD1	KNG1				SDR16C5	PAX8
BMP2	HRG				GBP3	IL1RN
SLC27A2	ROBO1				GBP2	STK39
HDC	ETS2				NR4A3	SLC43A3
MAL	PROS1				KIF12	GATM
PROM2	TMEM50B				TNFSF8	MEIS2
TGM3	NCKAP5L				MPDZ	DUOXA2
BFSP1	KRT6B				CD72	JAG1
BPIFA1	CSAD				GNE	MTCH2
SNTA1	RGN				SGIP1	C20orf194
EDN3	SLC10A2				SLC5A9	ATRN
FABP5	MOSPD1				TNFRSF1B	CHAC1
NKAIN4	CXCL13				KCNQ4	PPP1R14D
GGT7	MSRB2				ERMAP	SPPL2A
ZMAT3	GZMA				CDA	SLC52A3
PEX5L	SERPING1				STPG1	PKIA
LRRC34	SCG5				CSF3R	PAG1
SLC7A11	WFDC1				FGR	EDN3
PFN2	TMEM176A				PADI2	CA13
SHOX2	KCNK16				TNFRSF4	CA2
SERPINI1	NFATC4				BST1	NKAIN4
NGF	GNB3				KCNIP4	ACSS2
SLC6A17	CELSR3				HGFAC	GSS
IL6R	PRPH				PPP2R2C	PROCR
COL11A1	TIAM2				PLB1	MMP24
PRSS12	RPS6KA2				CGREF1	NCEH1
PDGFC	MPC1				RHOH	ECT2
ECM1	PDE10A				DIPK1A	BCHE
MYOZ2	THBS2				GFI1	TM4SF1
THEM5	SMOC2				GBP6	TM4SF4
RORC	MMP25				PRKG2	TSC22D2
TSPAN5	CLDN6				ASPHD2	OLFML3
CTH	FGD2				ALB	SYT6
CRYZ	ABCG1				ABCB9	SLC27A3
FAM92A	RSPH1				CXCL9	TMEM144
FAXC	MYOM1				RHOF	VCAM1
FHL5	EHD3				TMEM116	KCNQ5
CFAP206	XDH				P2RX7	EFNA3
TMEFF1	NRXN1				CCR9	SEMA4A
CAVIN4	CACNA1H				TFEC	IQGAP3
BRINP1	EPAS1				FOXP2	PEAR1
SLC44A5	SOX8				SDSL	ABCA4
PAPPA	BAMBI				RASAL1	ADGRL2
ZFP37	MAP3K8				GLCCI1	DDAH1
C9orf24	TMEM178A				RASL11A	CCN1
SAXO1	ADCYAP1				WNT16	CDH17
HACD4	CELF4				SLC13A1	DECR1
DAB1	TPGS2				ADCYAP1R1	PDLIM5
TCTEX1D1	DTNA				TMEM213	AMBP
AK4	CDH2				GSTK1	KIF12
CACHD1	COL11A2				EPHB6	TXN
B4GALT2	CYP21A2				CLEC5A	PTPRD
IFT74	TTC39C				HPGDS	MPDZ
PTCH2	NDFIP1				TBXAS1	SPINK4
CYP4B1	SPRY4				REG1B	CNTFR
PLA2G2C	ARAP3				ARHGAP25	CA9
PLA2G2E	PPP2R2B				GKN3P	GNE
ALPL	JAKMIP2				GRIP2	SLC5A9
SEMA3C	MAPK4				KLRG1	NFIA
AZIN2	PDE6A				GDF3	PDPN
HGF	MEGF10				LAG3	KCNQ4
CD164L2	FBN2				CLEC4D	HMGCL
SEMA3A	SCGB1A1				CLEC4C	PDZK1IP1
PTPRU	RAB3IL1				KLRK1	HPCA
MECR	GNA14				CLEC2D	TMEM54
ACOT7	ALDH1A1				CD69	SMPDL3B
ESPN	TMC1				KLRD1	SESN2
STX18	CEMIP2				FAM234B	ERRFI1
CCKAR	CNIH2				PLBD1	ABCB1
GABRA4	PC				ARHGDIB	NOS3
GABRB1	PELI3				RERG	MASP2
EPHA5	GAL				BHLHE41	H6PD
AMBN	RCOR2				CMAS	CD38
IBSP	PLCE1				FAR2	PROM1
DMP1	PIK3AP1				CD27	AFAP1
CXCL6	ADD3				TEAD4	RGS12
PPBP	EFHC2				PLIN1	HGFAC
CDKL2	COL17A1				CTSC	CGREF1
WDR66	GSTO1				CD22	PPARGC1A
ALDH2	VWA2				TYROBP	SEL1L3
FAM216A	GCGR				CYP2R1	UGDH
FSCN1	RFNG				CORO1A	SULT1B1
FLT1	CPN1				DNAJB13	GBP6
SLC46A3	KCNIP2				LAT	HSD17B11
C8B	FGD1				IL21R	PLAC8
MEDAG	PRDX4				SLC5A11	CDS1
ELN	ITGB8				COX6A2	PRKG2
DYNC1I1	ATP10A				ITGAX	BMP3
CCDC136	PADI3				DKKL1	PPBP
TMEM176B	PADI1				CD37	SHROOM3
AOC1	GDF11				HSD17B14	RILPL1
IGF2BP3	DGKA				ITGAL	RILPL2
NPY	AATK				RGS10	ABCB9
C7orf31	IL23A				ERN2	RHOF
SVOPL	ST8SIA5				DNHD1	P2RX2
PTN	DPYSL4				ACSM3	HNF1A
HOXA1	IFITM1				TRIM21	LHX5
PRDM5	FGF14				TUB	CDX2
ADD2	NPTX1				FGF3	TSPAN12
NAT8	PODXL				ANO1	CYP3A5
PRICKLE2	CNKSR2				SASH3	TPK1
TACR1	TMEM47				WAS	ASNS
GXYLT2	CLEC3B				BTK	AKR1B10
CNTN3	ST8SIA2				DCX	IRF5
KLF15	HOMER2				SLC7A3	ADCYAP1R1
ALDH1L1	DHTKD1				IL2RG	GKN3P
SLC6A6	PRKAR1B				PIR	GKN1
SLC6A12	PDGFA				ARHGAP4	FRMD4B
A2M	CPLX2				MORC4	RASGEF1A
PZP	ARL10				PROZ	TUBA8
WNT5B	SMAD7				ADRB3	CLEC2D
GPRC5D	SNCA				TNFSF13B	CAMK1
SLCO1B1	GRIA4				IDO1	CIDEC
LDHB	C8orf44-SGK3				SLIT2	CMAS
SRGAP3	EYA1				ADCY7	ITPR2
EFCAB12	NRP2				MT4	LYPD5
SCNN1A	RFTN2				CCL22	SLC7A9
TSPAN9	ACADL				SLC27A1	RHPN2
TDRD12	ICA1L				COMP	CERS3
SLC17A6	KHDRBS2				MAP3K21	TJP1
TARS3	SLC9A2				PGR	SYNM
FAM189A1	TMEFF2				RRAD	C19orf33
DPF1	MGAT4A				CTRL	SYTL2
FBXO17	ZAP70				PSMB10	MVP
LRFN1	SEMA4C				SMPD3	STARD10
MFGE8	COL9A1				AGT	FCHSD2
ME3	IGFBP5				UBASH3B	KLK10
FAH	CHRND				CRTAM	LIPT2
SH3GL3	HTR4				BARX2	ATP2A1
DDIAS	LYPD1				ETS1	ITGAM
CALCB	TMEM163				ST3GAL4	LYVE1
CALCA	RGS2				POU2AF1	HSD17B14
MYLPF	PKP1				BCO2	USH1C
ADM	NFASC				PLET1	ANKS4B
CPXM2	SYT2				IL10RA	ACSM3
CRYM	PPFIA4				TMPRSS4	UMOD
ZP2	ATP2B4				MPZL2	FGF19
LHPP	MR1				CD3E	ANO1
GP2	GLUL				CD3D	ELF4
UMOD	RGS16				AQP9	HEPH
DOCK11	RGL1				TMPRSS5	ITM2A
RAB33A	VANGL2				HTR3A	NOX1
STK26	TEX35				CHRNA3	MTM1
SLC9A9	MARK1				PSTPIP1	ARHGAP6
MAGIX	PHYH				TINAG	TREX2
AFF2	CCDC3				PLSCR1	ZFP92
ACSL4	ENKUR				DAPK2	VEGFD
PAK3	TNN				CLDN18	DUSP9
CETN2	VIM				CSPG5	L1CAM
VSIG1	KIF5C				HHATL	MPP1
ANGPT2	LYPD6B				CCK	VSIG1
THSD1	PRKCQ				UBA7	MORC4
GGN	ABI2				COLGALT2	RNF128
COL4A1	APBB1IP				TRIB3	ATP11A
COL4A2	GAD2				FOLR2	RASA3
DUSP4	STXBP1				CHRM1	PLPBP
DKK4	AK1				RSPO4	ADGRA2
PLAT	KCNJ3				CAMKV	COL4A1
FGFR1	COL5A1				GUCA2B	COL4A2
KCNU1	TRAF1				CDO1	PLAT
FGL1	GRB14				LMO7	DCTD
FGF20	NEB				RESP18	KCNU1
TMEM184C	LRRC26				TBC1D4	RBPMS
SLC25A4	IL36B				CARD10	NR3C2
CDH11	HNMT				MGLL	ISX
IRX3	ABCB11				TMPRSS7	SORBS2
IRX5	DHRS9				C3orf52	TLR3
PLLP	TFPI				LPCAT2	MYLK3
NECAB2	CHRNA1				TPSG1	IL15
CDH13	LPCAT4				RAC2	IRX3
PBX4	IFTAP				SHF	ST3GAL2
CDH5	TCP11L1				DPYD	IL34
BEAN1	ELF5				PALMD	KIFC3
HAS3	CAT				ASPRV1	PDE4C
TMED6	TRIM44				PPIP5K1	BCO1
GPR83	SYT13				APOL6	MAP3K21
GLB1L3	CREB3L1				TMEM35A	PBX4
JHY	FRMD5				PIWIL2	CDH16
RDX	F2				CLCNKA	CES2
DIXDC1	MAP1A				B3GALT2	VSTM5
CADM1	SNAP25				GUCY1A1	LDHD
DDX25	DLL4				SLC16A2	ACTA1
TMEM218	GFRA4				CD226	UBASH3B
TMOD2	CHGB				ANO7	CLMP
MNS1	BMP2				ATP2C2	KIRREL3
IRAK1BP1	SLC27A2				TSPAN8	ABHD12
HCRTR2	HDC				ZBED9	CRYAB
IGDCC3	SLC20A1				RHOV	PLET1
LRRC2	TGM3				BATF	DSCAML1
STAC	BFSP1				RAMP1	MPZL2
SCN5A	CD93				PARP14	ROBO3
TTC21A	SNPH				SCARA3	ICAM5
MOBP	DNMT3B				CD300LF	AQP9
AMT	BPIFB1				CD300A	GCNT3
THSD7A	FAM210B				DSG1	CALML4
MARCHF3	STMN2				GNA15	THSD4
FAM189B	ZBP1				CXCL10	MPI
CD59	FABP5				FAM151A	ULK3
LMO2	NFATC2				DHCR24	STRA6
CCDC88A	CA3				ATCAY	LRRC1
TRPA1	ZBTB46				HRH2	TINAG
PRR5L	GGT7				IGSF6	CTSH
ALPK2	NDRG3				CCL5	LACTB
ABCC4	SKIL				EVA1A	CA12
RNFT2	PEX5L				GPR33	PLOD2
UGT8	CCDC39				MITF	DAPK2
SMAP2	TNIK				KCNE3	RASA2
ACSL3	PLD1				SLC24A5	TGFBR2
RBM11	LRRC34				UBD	MRAS
INHA	LRRIQ4				CHRNB4	AMOTL2
SLC35D2	SLC7A11				ABI3BP	SLCO2A1
FA2H	TRPC4				SLC12A8	ACP3
NPBWR1	SUCNR1				KRT17	CPNE4
STON1	PPM1L				ALDH1B1	NUDT16
JCAD	DCLK1				KCNH8	MST1R
RFC3	PFN2				KY	BSN
DNAH17	SERPINI1				THRSP	MST1
TMEM63C	PTPN22				ARHGAP45	UBA7
MAB21L4	NGF				DOK3	C1orf21
EMID1	SLC6A17				KRT25	SYDE1
LOXL2	LCE2D				DCDC2	ALOX12B
FOXJ1	IL6R				TMTC2	SLC16A1
HDAC11	PRSS12				ZFP57	UCP3
FLVCR2	LEF1				SLC2A6	GUCA2B
TMEM132C	TLR2				SLC17A3	NFATC1
KCNH5	PDGFC				DGKB	CDO1
EDA2R	GLRB				SLC17A2	LMO7
SIX4	DKK2				HOXC9	LSS
RASD2	THBS3				SOSTDC1	CARD10
GBX2	CD1D				PDZRN4	C3orf52
FBXO16	DCLK2				FSTL4	HSF4
LRRN1	BNIPL				LRRN3	SHF
CACNA1A	CELF3				P2RY13	GSTT2B
FRAS1	THEM5				ARSI	PALMD
CCDC122	TSPAN5				LUM	ADAMTS15
CPNE7	MTTP				MARCHF1	APOL6
COBLL1	RPE65				PRSS56	MYO6
MDGA2	CRYZ				FXYD7	NAT8
HTR2A	GEM				SPART	DYSF
DPP4	GBP3				NOXA1	STON1
DCBLD2	GBP2				DPP10	CCP110
WDR78	RRAGD				IGFLR1	TSPAN8
ZC3H12C	EPHA7				C1QA	MAB21L4
PCYT1B	COL15A1				C1QC	NSF
RAVER2	FMN2				C1QB	ARHGAP27
ROR1	SLC44A5				UNC93B1	IGSF9B
HACD2	TNC				TRIM67	C6orf132
PMCH	SVEP1				NFKBID	SPATA6
BRSK1	PAPPA				ZCWPW1	TMEM30B
PLK5	ASTN2				TRIM58	HSD17B13
REEP6	ZFP37				GRHL3	TTYH2
NPFFR2	BSPRY				PRF1	NOSTRIN
GC	TAL2				CLIC4	GNA15
IQCG	RECK				ALDH3B2	UNC13A
KRT33A	MLLT3				TRAF3IP3	NRIP3
GRHPR	PLPP3				HAND1	MYL12B
LRFN5	DAB1				ENPP1	CDHR2
RNASE1	MIER1				ICAM1	TTC22
PTPRQ	TCTEX1D1				EPHX3	DHCR24
ACSS3	DNAJC6				ATOH8	NEIL2
NME5	ST3GAL3				HLA-DMA	ZC3H12C
PHF24	ARTN				THEMIS2	KCNE3
ZRANB3	B4GALT2				PPP1R16B	FAM124A
AGR3	ELAVL4				KIAA1755	LARS2
ARMH4	FGGY				TGM2	PTPRH
SLC18A1	LAPTM5				EGR2	MYO1D
CSGALNACT1	COL9A2				DUSP8	KRT17
GLB1L2	HIVEP3				RFLNA	MUC20
MEGF11	EDN2				SLC9B2	TNFSF9
TMEM255A	MYCL				DNAH10	XYLB
CDC42EP3	PTCH2				RAPGEFL1	PIM3
DNER	TSPAN1				SOCS1	PAWR
FAM135B	LURAP1				NOD1	HYKK
ABCC12	HTR6				CD84	DCDC2
NETO2	PLA2G2C				SLAMF7	CHST4
LRFN3	ALPL				TAPBPL	RUSC2
WNT8B	GNAT3				PDZK1	RIPOR2
FREM2	HCRTR1				SNX10	TMTC2
FOXA2	ADGRB2				KCNH2	ZFP57
INHBB	SLC30A2				ARL5C	SLF2
AZGP1	EXTL1				GPR162	MYRF
TTC29	TEKT2				FCRLA	TM6SF2
AFF3	PTPRU				TMEM255B	PRICKLE1
ARHGAP10	MECR				TMCO3	CD200R1L
MGARP	ARHGEF19				C1S	NEPRO
KRT80	CDK14				PLN	IGFBP7
SPRY1	KCNAB2				CAPN8	SEC24A
SPRED3	CTNNBIP1				SLC35F1	ARSI
BBS7	RBP7				CTSS	PRSS56
PAQR7	NPPB				MYBPC2	RNF39
CCN3	TP73				TRPS1	GREB1
RIMS2	PLCH2				JOSD2	SPART
SERPINE1	SORCS2				VILL	CYSRT1
BEST1	HTRA3				ZSCAN2	KLHL13
SLC2A12	CRMP1				GNGT2	NOXA1
ARHGEF4	EVC				GCNT1	ENTPD8
PKD2L1	STX18				TXNDC5	PNPLA7
SPAG1	NSG1				HRH3	ACAA2
RGS22	CWH43				CHAD	ARHGEF26
KCTD8	DPYSL5				F13A1	TTC7A
FERMT2	FAM114A1				MYCBPAP	TMEM71
LIMCH1	GABRA4				ADGRG6	XPNPEP2
NEK5	GABRB1				PRUNE2	TSPAN15
VOPP1	UCHL1				WHRN	LRG1
MAT1A	PDGFRA				IFI44L	TMPRSS13
RTKN2	STAP1				RBPJ	MYOM3
ZNF365	GFI1				NLRC4	IL22RA1
SNN	BRDT				IL18	MGARP
MUC5AC	CDC7				GIMAP1-GIMAP5	PPP1R14A
CSF3	TGFBR3				PCSK1N	GRHL3
RNF144B	CRYBB1				TNFSF10	CLIC4
FKBP14	ASPHD2				MARCHF4	TAP1
RBM24	TESC				MREG	ENPP1
PLEKHG6	AFM				PRDM16	ICAM1
HOXA13	EREG				SNX22	TBC1D2B
HOXA11	AREG				FOXP3	SERPINE1
GALNT18	RIMBP2				MMD2	VGF
CAMP	MMP17				GRIN3A	SLC30A1
MPP6	BCL7A				BATF2	VNN1
DENND2A	GPC2				KMO	CIB2
SLC19A3	LFNG				LRRC17	SHANK2
MFSD4B	FSCN1				FGL2	ADGRL3
C20orf144	RASAL1				PIK3CD	OSBPL5
CUL7	DTX1				STK32A	KCNK2
RANBP9	NDUFA4				STAT2	SLC25A43
SP6	SLC46A3				NEGR1	INF2
SUSD4	MTUS2				TPH1	AHDC1
ZNF483	FAM3C				PLCB2	DDHD1
FSD2	PLXNA4				REP15	LZTS3
DGKI	TMEM176B				ABCC8	CCDC33
EPHX1	AOC1				GPR34	KIAA1755
RALGPS1	SVOPL				BTNL9	ABHD18
IRS2	NFE2L3				ARHGAP9	TGM2
TCFL5	PTN				KIAA1324	VSTM2L
SCCPDH	TCAF2				HAVCR1	ZNF365
PDK2	PRDM5				LTBP4	DUSP8
ECHDC3	AGK				C3AR1	FGD3
ZNF503	HPGDS				CD79B	DNAJC22
SPTLC3	ADD2				PPP1R14C	SMIM3
HTR5A	NAT8				COL16A1	GSTP1
CAMK1D	PRICKLE2				APOBEC2	PRKAB2
SHD	ADAMTS9				CD53	TLCD2
TGFB2	TACR1				LAT2	ATG9B
VSTM2B	RAB43				CMTM5	PDZK1
C6orf15	KLF15				ZMYND15	GMDS
CLNK	SLC6A6				BEGAIN	GDF15
IGFBP2	SLC6A12				FOXA3	TBKBP1
C1orf115	KLRB1				ARHGEF38	C1RL
DRD5	WNT5B				SH3KBP1	OSBPL7
CCDC81	EMP1				FZD7	SCT
PRSS23	PLBD1				PLA2G2D	SLC35F1
CNTNAP2	PTPRO				PKLR	LPAR1
MTMR7	SLCO1B1				AK7	PTK6
CNTN5	LDHB				CACNA2D4	KDM3B
CFAP70	KCNJ8				SERPINA3	LEFTY1
RCAN2	SRGAP3				HLA-DOB	ZSCAN2
RBMS3	LRMP				PRELP	GNGT2
HS3ST6	BCAT1				TMEM273	CTNNAL1
CAPSL	ST8SIA1				GPR155	GCNT1
MSANTD3	CCDC91				MYRIP	PLCL2
MYL6B	TMTC1				RNPEP	ARHGAP18
RERE	DENND5B				ACACB	PRUNE2
EVA1C	TIMP4				ZNF239	GIPC2
GPR37	EFCAB12				KLHDC8A	TEKT5
MRAP	PIANP				RASSF4	RBPJ
TBC1D16	ZIK1				GRK3	NLRC4
MAGI2	RTN2				PGLYRP4	ADK
TNNI3K	DMPK				STAB1	STX11
SDR9C7	NOVA2				S100A14	ZNF750
RGL3	PGLYRP1				TNFRSF14	C1orf115
CD209	TTYH1				AREL1	NEIL3
FMO2	SBK2				GRAP2	MTMR7
FMO1	ZNF233				OSBPL6	SNX22
ANKRD6	TDRD12				GZMK	WFS1
CCDC114	KCTD15				ADORA1	NRTN
KYAT3	SLC17A6				C1orf116	ATP8B1
TTC12	FAM189A1				RGS8	CCSER1
CTSG	TRPM1				ZC3H12A	VASN
FAM102B	FURIN				TRIM46	BATF2
LRRD1	MESP2				HEBP1	GOT1L1
GPR63	FBXO17				GPX2	CERCAM
KLHL32	LRFN1				NREP	TBC1D2
LARGE2	ME3				LRRTM3	XKR5
CDH12	XYLT1				GREB1L	ARHGAP29
APOC1	CALCB				DISC1	C21orf62
RANBP17	CALCA				FAM89A	ETFBKMT
BACE2	CORO1A				OR2K2	DTX4
ILDR2	NUPR1				GPR149	GPR176
PLEKHG1	PGM2L1				GJC2	ABCC8
ERC2	SYT3				ELFN2	DNM3
AGMAT	DGAT2				LGALS2	CDK6
CEP126	FAR1				MDGA1	TRIM7
C1QTNF4	DISP1				UNC5CL	CBLN3
S100G	ADM				ECM2	LTB4R2
CATSPERD	TEAD2				NCMAP	GGT6
GPR161	RGS10				GIMAP7	IGSF23
OSBPL10	GGA2				CCR10	RUNDC3B
ULK4	CDR2				WFIKKN2	EPS8L3
ASGR2	CCKBR				PCED1B	PCK2
C7orf57	CRYM				KRT84	EFHD2
SUN3	ZP2				ADIG	CLCF1
TRIM62	LHPP				PHF11	KREMEN2
CMTM8	EEF1AKMT2				KCNJ10	CYP2S1
MAP7D2	ATP6AP2				DOK7	CREG1
RAMP3	SWAP70				ERICH5	CEP126
GRID1	TUB				SCML4	SLC25A34
MAP6D1	FGF3				CD300C	LAT2
KCNJ1	SASH3				KCTD21	AGBL2
SMPX	STK26				WDR72	HLCS
AGO1	SLC9A9				ASXL3	ZMYND15
HSPB8	ARHGEF6				KCNG4	GFER
BICDL1	SLC38A5				TLR9	FOXA3
CCDC74A	RAB39B				CXCR4	SLC19A2
GUCY1A2	SYTL4				GPRIN3	ARHGEF1
SLC5A12	CHRDL1				ONECUT3	SH3KBP1
PNPLA3	PAK3				PENK	FZD7
RRAGB	LRCH2				ODF3L1	NBL1
BBOX1	SLC7A3				SH3TC2	PKLR
PRIMA1	MAP3K15				CDC42EP2	ADGRF1
LRRC18	IL2RG				SPRN	CFTR
ZIC5	RPS6KA3				PTPRCAP	NINJ2
MPPED1	GPM6B				TMEM268	MDFIC
TRPC5	GRPR				MTMR11	MEIS3
CORO2B	CA5B				ONECUT2	PAQR6
PDE3A	BMX				CLEC9A	CACNA2D4
GCK	PLXNB3				IL17C	PRELP
PHLDA3	PLXNA3				PIK3R6	MBP
FAM169A	ZCCHC12				FAM178B	ENTPD3
ZNRF3	MCF2L				TIFA	BICDL1
KANK3	F7				MAPK10	KIRREL1
UGGT2	GAS6				MPEG1	PLEKHA6
SLC35F2	THSD1				DNAJB7	SLC16A6
AMMECR1	CD209				CLDN14	AGRN
SLC26A9	DUSP4				CLDN2	TNFRSF18
FAM92B	IDO2				GAP43	PKP2
GUCY2F	TENM3				GPR15	S100A10
ARL15	FGF20				GPR68	SVOP
GJB5	SAP30				GJB1	DAO
CCNO	EDNRA				CCDC88B	RASSF4
ZNF532	MFAP3L				KCNA3	CDRT4
HOXD1	CBLN1				TMEM229A	ITGA1
BPIFA2	NKD1				RGMB	S100A14
KLHL14	SALL1				PIRT	TNFRSF14
ASB4	CDH11				SELPLG	IKBKE
OSCP1	GPT2				BCL11B	GJB5
DUSP15	MT3				NPY4R	OSBPL6
NPL	SLC12A3				SCRT1	LGALSL
JPH1	PLLP				CD300E	GJB3
TCEAL9	CX3CL1				CXCR6	RADX
TMEM108	ADGRG1				P2RY6	C1orf116
APOBR	TMEM38A				ARHGAP30	GUCY2C
MUC1	GSE1				ELFN1	GPX2
AQP11	KIAA0513				CLEC4A	FGF11
QRFP	COTL1				CCR2	UPK3B
PYURF	MBTPS1				THEMIS	ONECUT1
TMEM64	CDH13				OXTR	FAM89A
FAM13C	HSD17B2				SCN3B	IL17RE
MEI4	CDH5				RARRES1	HIC1
HEXIM2	C16orf70				CDC42EP1	LRRN4
GPR135	HAS3				FZD9	PPP2R3A
EPOP	MAML2				TIFAB	FILIP1L
TRIL	GPR83				NKX3-2	OTUD1
UBXN10	AGT				TMSB4X	PSAPL1
PLD6	APLP2				RASD1	PGP
COL6A6	PDGFD				ANKRD55	ELFN2
PKHD1	USP2				LRRC25	LGALS2
TAFA2	NECTIN1				PPP1R3D	RBM20
KCNJ4	TRIM29				AMZ1	FAM25A
NXPE4	POU2F3				KLK6	CAPN13
DSC1	JHY				GREM2	PKHD1
DACT1	BARX2				CES2	ADAMTSL5
TEX38	KCNJ5				HMX2	GLS2
C2orf16	DIXDC1				AGMO	FMN1
CSRNP3	MCAM				VWA3B	TNIP3
CNPY1	OLFM2				OTOP2	GPR146
CCNJL	TMED1				CXCR3	OSBPL1A
FADS6	SCG3				KLRC4	PCSK9
RASSF9	TMOD2				FZD2	MAB21L3
H1-10	IRAK1BP1				FOXC1	GPR4
TST	ACSBG1				GPR18	SOWAHA
PRRT3	DNAJA4				TNFSF15	CCDC89
PCDHB4	TMEM266				FBXL22	RIN3
LINGO2	CYP11A1				KCNB1	C8orf58
LCA5L	COL12A1				FAM78A	PARD6B
ZNF423	HCN4				PHOSPHO1	ERICH5
DIPK2A	ADAMTS7				P2RY10	SCML4
KRT14	RBPMS2				INSL6	C2orf80
METTL24	IGDCC3				CREG2	SYT16
TMPRSS12	CLSTN2				GPR183	TUBG2
PCDHB5	CSPG5				MSANTD1	PRKCE
PID1	PTGS2				RAB11FIP5	MAGI1
SMTNL2	LTF				NCALD	SOWAHB
PRR15	STAC				FLRT3	FNDC7
ADRB2	SCN5A				SPN	GPRIN3
TOGARAM2	RAB6B				KCNJ16	ODF3L1
IFITM10	TF				WDFY4	SH3TC2
GPR158	AMT				DCUN1D4	MTUS1
EID2	CHSY1				TREML4	CDC42EP2
IGFALS	FAM189B				KCTD14	BRICD5
CHRM3	CD59				RINL	BASP1
GLDN	LMO2				SOX6	CCDC9B
MYORG	SBSPON				XKR4	TMEM268
BEX3	ABTB2				LAX1	IFIT2
NEXMIF	CCDC88A				RASAL3	MTMR11
SOX18	MCTP2				PLD4	STARD5
TAFA4	ANK2				CD177	TMEM174
ARSJ	PPP1R9A				GPR17	HPCAL4
ZNF518B	ALPK2				FPR3	STXBP6
PKD1L1	UGT8				BHLHA15	GJB2
TENT5B	SMAP2				CX3CR1	TMEM150B
SLITRK4	ACSL3				NRROS	SCN4B
NXPH3	ITGBL1				TMEM171	GJB4
RHOJ	C22orf23				ST6GALNAC3	TIFA
LRRC75B	PODXL2				CPNE8	TTC6
DDIT4L	MGLL				DLG2	GCHFR
FBXO41	LPCAT2				ISOC2	KRT1
MIPOL1	TTC28				SH2D6	SPESP1
HELT	KCTD17				ZMAT1	IRGM
C14orf28	CHST2				HRH1	SPZ1
CMYA5	IPO13				CD8B	SLC26A1
DLK2	ANTXR1				CLEC12A	SPSB4
RNF152	ARMCX2				ARHGAP20	PRR15L
NCCRP1	LPAR6				SLAMF8	DNAJB7
FGFBP3	ARMCX1				TARM1	CLDN2
KLRC4	STRC				GGCX	PTGS1
HS3ST3A1	OTUD7A				KCNIP1	CTDSPL
LRRC49	TTC7B				TANC2	ERFE
A4GALT	FA2H				CD8A	FLACC1
KRT35	NDN				KCNN4	NR1H4
ENO4	GABRB3				SLFN5	SAMD9L
DMRT2	VAV3				GIMAP4	ATG16L2
FBXO43	ST18				TAFA5	GJB1
FBXO10	MTSS2				TXK	CCDC88B
FGFBP1	EPHX4				C6orf141	KLK9
INKA2	B3GALT2				GABRG3	PALM3
BDNF	ZSWIM5				IFNG	CATSPER4
ZBTB8B	JCAD				C1R	TMEM72
SP8	SLC16A2				FOXD2	NAT8L
RTBDN	DNAH17				NTRK2	BCL11B
TMPRSS11F	YPEL4				LAIR1	SACS
TMEM53	ATP2C2				TIMD4	LHFPL6
PTHLH	TMEM63C				HMCN2	SMIM5
INSC	TSPOAP1				FMNL1	DEPP1
RIMKLA	EMID1				GSDMC	LURAP1L
FRMD3	GPC1				NOD2	P2RY6
PLCXD3	FOXJ1				TRIM34	EFNA5
RTL5	USP54				PLA2G4A	SEPHS2
PRMT6	HDAC11				METTL7A	SCN3B
FBXW12	ZDHHC14				PTAFR	CDC42EP1
TMEM200A	SLC26A2				GRM7	ZFPM1
UPK1B	TMEM132C				GULP1	CCDC69
ADAMTS16	UROC1				FXYD3	GPR55
CFAP46	SIX4				SCIMP	ARHGAP23
MORN4	RASD2				TMEM140	SUOX
NLRP10	GJC1				C19orf38	NLRC3
GAL3ST1	FBXO16				ST6GALNAC2	CALHM5
RASL11B	HDX				ARHGAP24	GJA8
GJA8	PLA2G3				RIT2	KLK6
TDRP	MYO5A				LMCD1	AGMO
BEX1	CHST11				MEGF6	FOXC1
FAM110D	PIK3IP1				SEMA3B	CLDN8
MCHR1	CACNA1A				CHSY3	ARHGAP42
EVA1B	TMEM109				SERPINA9	PTGES
IL17D	DBN1				GPC6	PRSS27
DSCAM	GPR142				SAMD12	TMEM37
PPP1R3G	SEMA3F				FCER1G	TMEM125
HAMP	FRAS1				LILRA6	PHOSPHO1
LYPD6	DNAI2				C1QTNF3-AMACR	CLRN3
OPRD1	ADGRB1				KCNC1	EFCAB5
LRRC4C	DGKH				CSF2RA	MB21D2
ZNF831	TLE2				SLC14A1	RAB11FIP5
PGBD5	CPNE7				REG1A	SPRYD4
OR2T4	ART3				TMEM26	FLRT3
SLC29A4	ACOT11				KLK1	WDFY4
SSTR5	MDGA2				TRIM5	ARHGEF39
VWC2	CEBPA				SAMD5	C16orf89
FGF4	DPP4				XCR1	KCNF1
SERPINB1	EPGN				ANG	RINL
GPRC5C	XKR6				PLAAT3	MTCL1
LINGO3	FAM167A				GALNT13	GPR17
FAM71E1	WDR78				MKX	BHLHA15
CITED1	NEU3				MYL4	TCHH
EML5	PCYT1B				SLC38A11	TMEM171
NYX	RAVER2				SFMBT2	ST6GALNAC3
MSRB3	ADRB1				ADGRG5	CPNE8
PCDH19	ROR1				MYL1	TERB1
CACNA1C	UVRAG				SERPINA10	CYSLTR1
GFOD1	HACD2				CD200R1L	RNF157
PLPP7	CCL2				TNFAIP8	CPVL
GPR87	BRSK1				CYTL1	HRH1
FHAD1	PLK5				CNR2	RAET1E
TLR6	TGFBI				TUBB4A	ALDH1A1
FAM181B	NPFFR2				STAT4	C17orf97
TCEAL8	IGFBPL1				CTNNA2	LIPG
OTOP1	PCDH17				CD300LB	SH2D4A
COX6B2	KCNH8				TMEM117	ECH1
SOX12	CBARP				SEMA3E	LGALS4
B3GLCT	LRFN5				KLK8	ADM2
SERPINB6	DOK3				IPCEF1	FAM83E
HBE1	KRT20				CADM2	FGFR3
DNAH3	TWIST1				IZUMO1	KCNN4
TAF9	PALM				IFI27L2	SLFN5
BMPR1B	ZHX3				GSDMA	PABPC1L
PKDREJ	CERK				CHI3L1	RND1
SPDYA	RNASE1				HVCN1	C6orf141
MAP1B	ACSS3				ADAMTSL1	NT5C1A
GRK4	INTS6L				INSYN1	LRTM2
BEST2	C11orf53				HMCN1	FOXD2
DNAH6	PRTG				SERPINB5	MAP6
FBXO31	ADAMTSL2				JCHAIN	MAF
CPVL	PHF24				LRRC66	EPM2A
GAS1	SLC2A6				CAPN6	HMCN2
SV2B	SOSTDC1				BPIFB6	KBTBD11
BRSK2	AGR3				MAS1	RRAS2
CDH22	ARMH4				CENPM	RNF181
NRGN	FSTL4				TNFRSF13C	TMEM150A
EDDM13	LRRN3				CST7	S100A8
RXFP2	SLC18A1				IL2RB	LMAN1L
ADAMTS19	TMEM260				MGAM	ADGRF5
TRIM60	CSGALNACT1				SLC25A31	PRELID2
DENND4A	CRACD				H2BC13	NBEAL2
TGM5	GADD45A				FBP1	TMEM140
SHISA6	GLB1L2				IRGM	CCDC189
MICA	KIAA0895				SP110	ST6GALNAC2
RDH16	NPY1R				SCN2B	LMCD1
KLF1	ARHGAP26				GPR179	MEGF6
CTHRC1	MEGF11				CCND1	ANKRD29
SYTL5	CDC42EP3				EVI2B	ABAT
TMPRSS11E	FGF1				NLRP1	UNC13D
PABPC1L	EEPD1				IL18BP	FGF18
MGMT	TCAF1				ADAMTSL3	SEMA3B
TMEM119	DNAJC12				FAM217B	TRIM31
SRSF12	DNER				RGMA	FAM9C
PHACTR1	SSX2IP				FCRLB	GDA
CADM4	DCHS1				MN1	OR8B12
SMIM10	ABCC12				RNF186	SLC10A5
TMEM158	NETO2				RUNX3	CFI
ZNF667	TRIM67				TMEM200B	TLCD3B
MIGA1	LRFN3				FRYL	RAD51B
ADH7	APLN				PNMA8B	VPREB1
RNF212	FREM2				CCL19	ALDOA
NELL1	FOXA2				TREML2	NKAPL
B4GALNT4	APBB1				GPR31	PTK2B
ZNF580	INHBB				BVES	CCDC154
DACH1	AFF3				H2AC4	SYN3
GPC3	ARHGAP10				CSF2RB	RGS3
NKAIN3	ZFYVE28				NCF4	TMEM40
TCF7L1	GALNT6				SLFN11	SPOP
UBL4B	CCN3				NOXRED1	CHST8
PRR18	SPON2				RIPPLY1	SAMD5
IRS1	BEST1				GPRASP2	TNFRSF19
RGS9BP	ACP7				GPR174	SLC4A4
S100A8	SLC2A12				ATOH1	KRT79
ST3GAL5	PKD2L1				LST1	NOL4L
LRGUK	KCNH3				HLA-DQB1	TMEM236
PRR9	GCH1				SMIM33	DPP6
SYNPR	ATOH8				B3GNT6	CD2AP
SFTPB	CLDN11				C1orf162	MOSPD2
MOK	RGS22				C5AR2	HSH2D
TRNP1	GPR160				CASS4	PPEF1
DSG3	CDKN1C				FAM83C	SERPINB2
CHST13	ATP8A1				LRRC31	ARL17B
APOL3	FAM13A				KIF5A	NCS1
GPR173	FERMT2				SIRPB1	ICA1
JAKMIP3	LIMCH1				ANKEF1	PINX1
USP13	PHYHIPL				PLXNC1	TMEM117
MAGEL2	PPP1R16B				ZNF429	SLC39A4
INCA1	SLC16A9				B3GALT5	ZNF34
SLC35F3	RTKN2				LRRC55	JAKMIP1
CCDC189	PCDH18				GAL3ST4	HSD3B2
BBOF1	SIRPB1				CAPNS2	PEPD
CES1	SNN				PSME2	KLK8
COLQ	MUC5AC				MARCHF10	TNNT1
SH3RF2	WNK2				EVI2A	ETHE1
EML1	MTURN				R3HDML	RNASEL
GSTM1	RNF144B				CAPN3	LRRC66
KCNH1	KCNA6				CCR5	PPP1R3C
UBE2E2	VWA5A				KLRB1	LPAR5
GPR182	RBM24				LEMD1	MKRN2OS
PANX2	PRDM1				ALPP	NINL
NAP1L1	P3H2				ST6GALNAC4	PHF11
GRIN2A	MYLIP				PHYHD1	APOL3
ENO1	HOXA11				PGLYRP2	DUOX2
FREM1	HOXA9				TM4SF19	MGAM
MAMLD1	HOXA7				CD101	FLNC
PLG	HOXA5				MIA	GPRIN1
C8orf37	NEUROD2				TNFSF13	SP110
TCEA2	GALNT18				RAB42	FAM149A
RNASE3	KCNH2				BCL2A1	SLC22A14
MYL3	SATB2				UGT1A6	SCN2B
KCNH7	PLCL1				ITGA10	MPZL3
HYDIN	ANKRD35				PCP4	TLNRD1
NTNG1	GPR162				PYHIN1	RUNX3
DSC3	PMEPA1				KIAA0040	TMEM200B
TMEM40	FOXF2				OR5V1	DGKD
ADAMTS14	FOXQ1				KLHL33	RBM47
DEFA6	DENND2A				SIGLEC15	PRAMEF12
CXCL17	OLFML2B				H4C14	KLF18
PCNX2	SV2A				CCL21	HRCT1
SNTB1	SLC19A3				EDARADD	RASGRP3
DCC	C20orf144				PSMB9	ARHGEF10
FHIT	FNDC4				TMEM151B	SMIM15
NKPD1	ATP6V0A4				BIN2	TMEM139
ATP8B2	DEGS1				KCTD12	KLRG2
IRX1	DGKI				MS4A14	CFAP44
TDRD5	SHANK1				HOXD4	TIGIT
TMPRSS11D	MVB12B				PCDHGA8	FAM189A2
SOX21	NLRP6				GBP5	NCF4
KRT5	LMX1B				PNMA8C	TMEM253
DPP6	KPNA7				SMIM38	SLFN11
KSR2	RAP1GAP2				PVRIG	PLAC9
PCLO	ITPKB				PDE2A	EIF1AY
TNNT3	FAM117A				FLT3LG	VAMP5
RUFY4	CCDC68				SPATA22	DRC1
DSG1	SOGA3				EPPK1	TRIM40
LMTK3	SCCPDH				C4orf50	MUCL3
OBP2A	BMP6					PLEKHF1
QKI	ANPEP					PEAK1
HS6ST2	SPTLC3					EHD2
TBXT	NEXN					S100A16
DGKK	HTR5A					RIPOR3
AP3B2	ITGA9					TLDC2
CHIA	ADGRG6					LRRC31
ZFP28	CAMK1D					EIF2S2
NRG1	SHD					ITPRIPL1
MSLN	CDH26					IFIT3
SYT10	TBC1D19					PAK6
CYP26B1	TGFB2					ANO3
SORCS3	VSTM2B					TMEM92
PLPPR1	C6orf15					OXCT2
COL23A1	MEGF9					ASS1
UNC5D	PCSK1N					KRTAP10-11
SOX11	FNDC3B					SMIM24
MAPK15	CLNK					PRKCG
LIN28B	IGFBP2					PRL
SRRM4	RNF122					ZAN
H2AC18	ATP6V0E2					IFIT1B
PRR36	CDH6					C1S
KRT39	PRSS23					ST6GALNAC4
TNNT1	TTC36					PRRT1B
ZNF428	PRRX2					TMSB10
CNTN4	TSPYL4					FAM71F2
HHIP	CDSN					CROCC2
NRXN3	NCAM1					PLCXD2
PLEKHD1	NPHP4					RAB42
HMGN3	GRIN3A					C1orf146
ZBTB16	RCAN2					RNF224
ASB18	PGAP4					UGT1A1
LGI1	PREX1					POC1B-GALNT4
PI15	HS3ST6					UGT1A6
C8orf89	CCDC151					CFB
MEI1	CAPSL					SFTA2
COL8A1	SDK1					ALYREF
EFCC1	NCOA7					SIGLEC15
SHROOM4	BAHCC1					VGLL3
TLX2	CPEB2					GCNT4
KIAA1549L	MYL6B					CYP2D6
PNP	SLC45A1					FAM177A1
CLCA4	SRRM3					C10orf99
EFCAB1	GPR37					SYNE1
CRY2	CITED2					RASSF10
PSRC1	SPSB1					TCF24
H2BC11	PIK3CD					BCL2A1
SELENBP1	PLCB4					GOLT1A
MSTO1	CLSTN1					TSTD1
ADGRV1	HIP1					EID3
NR2F1	MAGI2					PDE2A
PRDM6	NEGR1					EPPK1
ANK3	TPH1
NKAIN2	PLCB2
PCGF1	BMF
UBE2U	CACNA2D1
TMEM100	REP15
MSI2	NDP
SAT2	FMO1
HS3ST3B1	ANKRD6
VSIG10L	CCDC114
MBOAT4	ZNF704
SERPINA1	EMP3
WFIKKN1	LRP1
CECR2	SEMA3D
CFAP44	PLEKHA1
RTL4	PACSIN1
GSPT2	HEY1
APCDD1	CUL9
FNDC1	BCOR
KLF12	WDR47
PPP1R3E	KIAA1324
ZNF449	CHRM4
MUCL3	BACE2
LY6G6D	ILDR2
GAL3ST2	PLEKHG1
PGAP1	OAZ2
MOB3B	SH3BGR
GGH	LIMD2
TTPA	ERG
CIB3	S100G
ZNF233	GPR161
APOC4	OSBPL10
BGLAP	RFX3
SOX2	SLC16A11
MCIDAS	C7orf57
MYH7B	CMTM8
TTLL9	MAP7D2
FNDC10	NACAD
ISM1	ELMO1
ANO3	N4BP2L1
NXPE3	RIPK2
SLC22A9	PNMA8A
ERICH2	KCNJ1
SP5	CA8
RPRM	DMXL2
SMIM41	TOX
PRCD	KATNAL1
ERICH3	INHBA
KLHDC7A	NUTM1
HMGA1	PIK3R1
DCDC2B	SERPINA3
FAM229A	PIEZO2
BNIP3	CEP78
SLC28A2	UPK2
PRL	AGO1
CCDC13	SOX5
TRIM71	HSPB8
TCEAL7	FBXO2
NHSL2	FMOD
PRRT4	SELENOW
FZD10	GUCY1A2
WIPF3	KLF8
ABHD12B	RRAGB
CD200R1L	LRRC18
TEPP	IAPP
EIF4EBP3	AMOT
TEX9	KCNJ2
COL6A5	MPPED1
AK9	CORO2B
SEC14L5	ENC1
GPR62	MYRIP
TNNC1	ZNRF3
PEG10	ELMOD1
FIGNL2	RAPGEF5
PLSCR5	C11orf86
SOX1	DSTYK
DNAH7	TMCC2
TPBGL	UGGT2
FAM181A	CSDC2
ASCL5	KLHL23
TCF24	ZFAND4
WDR49	SGSM1
LHFPL3	AMMECR1
C20orf204	SLC26A9
APOC2	STAB1
TRIM61	CTF1
PERCC1	UBASH3A
TCTE3	DLGAP3
	ZNF532
	TBC1D10B
	AGO4
	KLHL14
	DNAL1
	NEK10
	ASB4
	RGS8
	NPL
	JPH1
	BEX1
	NMNAT2
	APOBR
	TRIM46
	HEBP1
	MUC1
	GPR153
	FLT3
	SNAI1
	ALKBH6
	NREP
	GREB1L
	EGFLAM
	SBK1
	NOTUM
	GNG2
	TRPV3
	DPY19L1
	QRFP
	CRPPA
	TMEM212
	TMEM64
	FAM13C
	MEI4
	B3GALNT1
	PCDHB11
	HEXIM2
	C3orf70
	HFM1
	SPTSSB
	ACOT6
	TRIL
	GIMAP1-GIMAP5
	UBXN10
	C2orf88
	TOX3
	MGAT5B
	CHIA
	SLC36A4
	ZNF469
	CCRL2
	ADGRD1
	CCDC141
	CEP68
	TAFA2
	RSBN1
	BMERB1
	HEPACAM2
	AQP5
	NXPE4
	NEUROG3
	ACKR3
	PHLPP1
	SHISA2
	KLK1
	BOD1L2
	DACT1
	RASIP1
	C2orf16
	ZBTB7C
	PLPPR4
	FZD1
	CNPY1
	CCNJL
	SERPINB1
	ZNF354C
	CFAP43
	TST
	SHLD1
	PCDHB4
	S1PR1
	TUBB2B
	C16orf54
	HS6ST1
	DCAF12L2
	USH1G
	LHFPL2
	NYAP1
	IFNE
	PCDHB3
	HCAR2
	SPRR3
	ZNF48
	PID1
	ADRB2
	TOGARAM2
	SLC16A5
	SERPINB9
	SLITRK6
	GPR158
	B3GAT1
	EID2
	IGFALS
	TMEM229B
	CHRM3
	ADAMTS6
	GSG1L
	CD109
	PCDHB14
	SHE
	FAM178B
	PCDHB16
	RBP1
	PPM1E
	CAMK2N1
	SH2D7
	TAFA4
	ARSJ
	ZNF518B
	OLFML2A
	PKD1L1
	RBM12B
	MAPK10
	RHOJ
	ATXN1
	MARS2
	ZFP41
	FBXO41
	PCDHB7
	DUSP28
	PEBP1
	FAM221A
	DMRTA2
	TET1
	NEURL3
	SAMD14
	MAGEH1
	ZNF358
	ZNF286A
	LANCL3
	ODF3B
	CMYA5
	DLK2
	ARL4A
	ADAMTS12
	MROH7
	TYW3
	NCCRP1
	MAFA
	C12orf56
	UST
	RNF150
	HS3ST3A1
	LRRC49
	DIRAS2
	BEX4
	STX19
	FOXI1
	A4GALT
	SERPINB6
	SSTR2
	TSHZ2
	PCDHB13
	MARCKSL1
	STBD1
	PRRG1
	TMEM229A
	CCDC187
	LDLRAD3
	PIRT
	TENM4
	ENTPD1
	DMRT2
	NWD1
	AMIGO2
	FBXO43
	FBXO10
	DLEU7
	PCDHB10
	SCRT1
	FAM171B
	MSX1
	BDNF
	ZBTB8B
	CXCR6
	NKX1-2
	PRSS50
	PTHLH
	CDK5R1
	RIMKLA
	RNF24
	FKRP
	RAPGEF4
	ARMCX3
	GPR137C
	CCR2
	NTF3
	FRMPD4
	PURG
	RTL5
	ZFP2
	ZG16
	TMEM200A
	SALL2
	ADAMTS16
	FZD9
	NCKAP5
	FZD4
	BAG5
	CRH
	ARMCX4
	RASL11B
	LRRC4
	GLT1D1
	SHISA3
	FAM110D
	KCNK12
	C22orf15
	OTOP2
	LGSN
	CXCR3
	EVC2
	FZD2
	ABCA12
	NETO1
	CARMIL2
	KIF7
	ARMCX6
	PPP1R3G
	LYPD6
	SLC35D3
	FBXL22
	PCDH20
	OPRD1
	ADRA1B
	GPD1L
	SCG2
	PGBD5
	OR2T4
	SLC29A4
	SSTR5
	AMIGO1
	ADGB
	GPRC5C
	VTCN1
	RGS13
	SV2C
	CITED1
	EML5
	PLCB1
	NHLH1
	PCMTD1
	FFAR2
	PCDH19
	CACNA1C
	GFOD1
	KCTD16
	GPR87
	SPN
	PCDHB5
	TLR6
	FAM181B
	TCEAL8
	OTOP1
	LRRC3
	FAM229B
	SOX12
	CASR
	KLF13
	PARD3B
	RGS14
	C9orf152
	FOXO6
	CD177
	PKDREJ
	EPHA3
	NAV2
	ROBO2
	SH2D6
	JUN
	MAP1B
	REEP1
	FBXO31
	CYP2F1
	UBE2QL1
	SV2B
	BRSK2
	JAM2
	CLEC12A
	CFAP300
	C11orf95
	PTPRT
	ARHGAP20
	EDDM13
	RXFP2
	TCF4
	CSTF2T
	SHISA7
	TANC2
	DENND4A
	TGM5
	KRT16
	SLC39A8
	MAT2A
	SHISA6
	KRT15
	SPOCK3
	FFAR4
	PYHIN1
	ARFGAP3
	TMEM120B
	TMPRSS11E
	SLC8A1
	IRS4
	SRSF12
	ZNF771
	FSD1L
	CADM4
	SMIM10
	TMEM158
	ZNF667
	AFP
	ZNF250
	CNTN1
	PDLIM1
	KLF2
	NTRK2
	ADH7
	TNS1
	SLC6A2
	FUT9
	SOGA1
	B4GALNT4
	DACH1
	GPC3
	SLAIN1
	RTL6
	TCF7L1
	GSDMC
	PRR18
	TRIQK
	CLDN23
	KIAA1324L
	RGS9BP
	OTULINL
	ST3GAL5
	TRIM34
	RDH16
	CA10
	PARD6G
	LRGUK
	SPOCK1
	KCNQ3
	SYNPR
	SLIT3
	MED12L
	CHN1
	TMEM154
	PTPRN2
	MPZ
	TRNP1
	FRY
	DSG3
	DNAH9
	TTC26
	JAKMIP3
	GULP1
	USP13
	MAGEL2
	CES1
	SLC35F3
	ZNF780A
	GJA5
	CHD6
	TRIM5
	SCN3A
	ARHGAP24
	BCL2
	CHST3
	RYR3
	SPOP
	GNAI1
	MEX3B
	TMEM178B
	EML1
	CHSY3
	KCNH1
	TSPAN7
	UBE2E2
	GPR182
	TUBB2A
	KCNC1
	GRIN2A
	MFSD4A
	SKAP2
	MAMLD1
	NHS
	CALCRL
	FLOT1
	HYDIN
	DSC3
	ADAMTS14
	SERPINB12
	ALOX5AP
	ZDHHC8
	KIF27
	CXCL17
	GTF2I
	SNTB1
	ADGRG3
	ZNF266
	FHIT
	LAYN
	ATP8B2
	CD302
	TRIM55
	DMKN
	IRX1
	PRCP
	CYP4F22
	MAML3
	SLC38A11
	TMPRSS11D
	SOX21
	KRT5
	ADGRG5
	KSR2
	PCLO
	KALRN
	TAC1
	RUFY4
	CES2
	LMTK3
	QKI
	TGIF2
	TBXT
	TUBB3
	DGKK
	MPPE1
	SYT9
	SIM2
	MTAP
	CPED1
	NRG1
	SORCS3
	SYNE2
	COL23A1
	CCDC102A
	UNC5D
	SOX11
	CRB1
	MAPK15
	TNFRSF11B
	RNF183
	SRRM4
	SLCO1A2
	PRR36
	GIMAP8
	CNTN4
	SELENOP
	TACC1
	ZNF34
	KNDC1
	ANKS6
	GPR139
	NRXN3
	PLEKHD1
	INSYN1
	FXYD6
	CLDN9
	HMCN1
	TMEM211
	HES6
	LGI1
	CAPN6
	SYNGAP1
	ADGRF3
	KHDC1
	PI15
	C8orf89
	XKR9
	MYL9
	ZIC3
	SPTBN2
	RTL8B
	INSM1
	COL8A1
	MACROD2
	EFCC1
	SHROOM4
	TLX2
	KIAA1549L
	CLCA4
	ZNF467
	EFCAB1
	PTPRZ1
	SP9
	PDE7A
	ZBTB10
	ADGRV1
	NR2F1
	DUSP22
	PCGF1
	TMEM100
	MSI2
	IRGM
	PLPP4
	HS3ST3B1
	NTN5
	RNF186
	PNMA8B
	GAD1
	CCDC173
	SPX
	SERPINA1
	CECR2
	CEBPD
	ROM1
	LRRN4CL
	MPST
	APOL3
	APCDD1
	FNDC1
	PPP1R3E
	TMEM254
	GPR27
	BHLHB9
	ZNF449
	CCDC160
	TRIM10
	MPIG6B
	PCDHB15
	PROB1
	INSYN2A
	MOB3B
	GGH
	TTPA
	ADH1A
	CIB3
	POTEA
	CLEC4G
	FAT3
	SOX2
	ZCCHC3
	THBD
	ISM1
	ARRDC3
	PDZD7
	NXPE3
	PDE11A
	WIPF1
	ALDH3B2
	RPRM
	FNBP1
	ERICH3
	FAM43B
	PERM1
	FYB2
	CRNN
	FAM174B
	KCNIP3
	CCDC13
	TRIM71
	CLDN34
	UTP14C
	NHSL2
	HOXA3
	MUC4
	RAB26
	FZD10
	NAP1L2
	SERTM2
	TNFSF13
	CBX6
	SLC5A3
	GIMAP1
	C4orf54
	CDK5R2
	TTBK2
	ABHD12B
	MYH15
	BEND4
	LY6G6C
	EIF4E3
	C14orf132
	RNASET2
	SOX1
	TPBGL
	LBHD1
	FAM181A
	TMEM151B
	GALNTL6
	KCTD12
	OVOL3
	SH2D1B
	DCHS2
	NAALADL2
	PCDHGB1
	PCDHGA1
	PCDHGA2
	PCDHGA7
	WDR49
	RHBG
	GBP5
	PNMA8C
	MUC16
	PERCC1

## Sheet: Fig 4D
Hallmark gene sets enriched in up-regulated genes (mouse colon tissues AS v A)
Gene Set	Description	Size	Expect	Enrichment ratio	P Value	FDR
HALLMARK_KRAS_SIGNALING_DN	KRAS signaling, downregulated genes	199	13.751	2.1817	3.0028e-05	0.0015014
HALLMARK_EPITHELIAL_MESENCHYMAL_TRANSITION	epithelial mesenchymal transition	200	13.82	2.0984	8.5114e-05	0.0021279
HALLMARK_XENOBIOTIC_METABOLISM	metabolism of xenobiotics	200	13.82	2.0261	0.00020974	0.0034957
HALLMARK_HYPOXIA	response to hypoxia; HIF1A targets	200	13.82	1.8814	0.0011212	0.014015
HALLMARK_COAGULATION	blood coagulation cascade	138	9.5357	1.9925	0.0026871	0.026871
Hallmark gene sets enriched in down-regulated genes (mouse colon tissues AS v A)
Gene Set	Description	Size	Expect	Enrichment ratio	P Value	FDR
HALLMARK_ALLOGRAFT_REJECTION	allograft rejection	200	15.462	4.3979	0	0
HALLMARK_INTERFERON_GAMMA_RESPONSE	interferon gamma response	200	15.462	3.0397	9.639e-13	2.4097e-11
HALLMARK_INFLAMMATORY_RESPONSE	inflammation	200	15.462	2.587	9.5464e-09	1.5911e-07
HALLMARK_IL6_JAK_STAT3_SIGNALING	IL6 STAT3 signaling during acute phase response	87	6.7259	3.5683	1.7587e-08	2.1984e-07
HALLMARK_KRAS_SIGNALING_UP	KRAS signaling, upregulated genes	200	15.462	2.393	2.9983e-07	2.9983e-06
HALLMARK_IL2_STAT5_SIGNALING	IL2 STAT5 signaling	200	15.462	1.9403	0.00026466	0.0022055
HALLMARK_INTERFERON_ALPHA_RESPONSE	interferon alpha response	97	7.499	2.4003	0.00036029	0.0025735
HALLMARK_COMPLEMENT	complement cascade	200	15.462	1.8756	0.00059844	0.0037403

## Sheet: Fig 4E
Hallmark gene sets enriched in up-regulated genes (mouse colon organoids AS v A)
Gene Set	Description	Size	Expect	Ratio	P Value	FDR
HALLMARK_EPITHELIAL_MESENCHYMAL_TRANSITION	epithelial mesenchymal transition	200	22.805	2.1048	2.0839e-07	5.2097e-06
HALLMARK_KRAS_SIGNALING_UP	KRAS signaling, upregulated genes	200	22.805	2.1048	2.0839e-07	5.2097e-06
HALLMARK_HEDGEHOG_SIGNALING	Hedgehog signaling	36	4.1049	3.1669	9.1034e-05	0.0015172
HALLMARK_APICAL_JUNCTION	apical junction complex consisting of adherens and tight junctions	200	22.805	1.7102	0.00042946	0.0053683
HALLMARK_PANCREAS_BETA_CELLS	genes specific to pancreatic beta cells	40	4.561	2.631	0.0011717	0.011717
HALLMARK_TNFA_SIGNALING_VIA_NFKB	TNFA signaling via NF_B	200	22.805	1.6224	0.0016654	0.013878
HALLMARK_KRAS_SIGNALING_DN	KRAS signaling, downregulated genes	199	22.691	1.5425	0.0052251	0.037322
Hallmark gene sets enriched in down-regulated genes (mouse colon organoids AS v A)
Gene Set	Description	Size	Expect	Ratio	P Value	FDR
HALLMARK_UV_RESPONSE_DN	UV response: downregulated genes	144	11.724	2.0472	0.00048632	0.010763
HALLMARK_ESTROGEN_RESPONSE_EARLY	early estrogen response	200	16.283	1.8424	0.00064578	0.010763
HALLMARK_KRAS_SIGNALING_UP	KRAS signaling, upregulated genes	200	16.283	1.8424	0.00064578	0.010763
HALLMARK_XENOBIOTIC_METABOLISM	metabolism of xenobiotics	200	16.283	1.7196	0.0028246	0.032695
HALLMARK_BILE_ACID_METABOLISM	biosynthesis of bile acids	112	9.1184	1.974	0.0036652	0.032695
HALLMARK_PEROXISOME	peroxisomes	104	8.467	2.0078	0.0039234	0.032695
HALLMARK_ESTROGEN_RESPONSE_LATE	late estrogen response	200	16.283	1.6582	0.0055608	0.03972

[truncated: 16 more sheets: Fig 7A-B&Suppl Fig 13A-B, Suppl Fig 1C, Suppl Fig 2, Suppl Fig 4B, Suppl Fig 5A, Suppl Fig 5B, Suppl Fig 5C, Suppl Fig 6B, Suppl Fig 12, Suppl Fig 14 & 15A-C, Suppl Fig 15D-F, Suppl Fig 17B, Table1&Suppl Table5, Table 2, Table 3&Suppl Fig 16, Suppl Table 6]
